# Supplementary material for: A Liquid Biopsy-Based Approach for Monitoring Treatment Response in Post-Operative Colorectal Cancer Patients
Source: Int J Mol Sci. 2022 Mar 29;23(7):3774. doi: 10.3390/ijms23073774 (PMC8998310; doi:10.3390/ijms23073774)
Supplement: Supplementary file 1 [file ijms-23-03774-s001.zip › Supplementary Table S1 IJMS.xlsx]

## Sheet: Munka1
Supplementary Table S1. Patient data.
BL – bladder; HEP – liver; PER – peritoneum; PUL – lung; RPER – retriperitoneum; SI – small intestine; BEV – bevacizumab; CAP – capecitabine; CET – cetuximab; PAN – panitumumab; REM – remission; REC – recurrence; SD – stable disease; PD – progressive disease, WT – wild-type; MUT – mutation.
de Gramont – leucovorin+5-FU; FOLFOX – leucovorin+5-FU+oxaliplatin; FOLFIRI – leucovorin+5-FU+irinotecan; XELIRI – capecitabine+irinotecan; XELOX – capecitabine+oxaliplatin.
*KRAS mutation was not included in the Bio-Rad KRAS G12/G13 Screening Kit; +Determined at study end; # cfDNA was not enough for mutation analysis
P No	Sex	Age	Location	Distant metastasis	Plasma samples (n)	Therapy response+	KRAS mutation	Therapy	Stage	Chemotherapy protocol
P1	male	85	right colon	-	8	REM	N/A	adjuvant	III	FOLFOX
P3	male	73	right colon	-	7	REM	N/A	adjuvant	II	FOLFOX
P5	male	68	right colon	-	7	REM	MUT	adjuvant	II	CAP
P6	female	77	right colon	-	7	REM	N/A	adjuvant	II	de Gramont
P7	male	77	right colon	-	5	REM	MUT	adjuvant	III	FOLFOX
P10	male	51	left colon	-	5	REM	N/A	adjuvant	III	FOLFOX
P11	male	49	rectum	-	10	REM	MUT*	adjuvant	III	FOLFOX
P12	male	69	right colon	-	6	REM	N/A	adjuvant	III	FOLFOX
P13	female	71	right colon	-	8	REM	N/A	adjuvant	III	FOLFOX
P14	female	61	rectum	-	6	REM	N/A	adjuvant	II	de Gramont
P15	female	53	right colon	-	7	REM	MUT	adjuvant	III	FOLFOX
P16	female	62	rectum	-	6	REM	N/A	adjuvant	II	de Gramont
P17	female	67	right colon	-	5	REM	WT	adjuvant	III	FOLFOX
P18	male	66	left colon	-	6	REM	N/A	adjuvant	III	FOLFOX
P20	male	62	left colon	-	5	REM	N/A	adjuvant	II	de Gramont
P21	male	56	left colon	-	9	REM	WT	adjuvant	III	FOLFOX, CAP
P22	male	69	left colon	-	8	REM	WT	adjuvant	III	FOLFOX
P23	female	69	rectum	-	5	REM	N/A	adjuvant	II	FOLFOX
P24	male	67	rectum	-	6	REM	N/A	adjuvant	II	FOLFOX
P25	female	72	left colon	-	5	REM	N/A	adjuvant	II	de Gramont
P26	male	67	left colon	-	5	REM	N/A	adjuvant	II	de Gramont
P27	male	70	rectum	-	5	REM	WT	adjuvant	III	FOLFOX
P28	female	72	rectum	-	5	REM	MUT	adjuvant	II	de Gramont
P29	male	78	left colon	-	5	REM	MUT	adjuvant	III	FOLFOX
P9	male	65	left colon	-	5	REM	N/A	adjuvant	III	FOLFOX
P34	male	63	right colon	-	7	REM	N/A	adjuvant	III	FOLFOX
P42	male	66	left colon	-	5	REM	N/A	adjuvant	III	FOLFOX
P44	female	73	left colon	-	5	REC	WT	adjuvant	III	de Gramont
										XELOX
P45	male	85	right colon	-	7	REC	MUT	adjuvant	III	FOLFIRI +BEV
P49	male	70	rectum	-	5	REC	WT	adjuvant	III	FOLFOX +BEV
P55	male	68	left colon	-	6	REC	WT	adjuvant	II	de Gramont
										XELOX
P56	female	70	left colon	-	15	REC	MUT	adjuvant	III	CAP
P2	male	67	left colon	SI BL	13	REM	WT	1st line	IV	FOLFOX
										FOLFOX +PAN
										de Gramont +PAN
P4	female	67	trans-verse	HEP	11	REM	WT	1st line	IV	FOLFOX +PAN
			colon
P8	male	43	left colon	HEP	5	REM	WT	1st line	IV	FOLFOX +PAN
P19	female	68	left colon	PUL HEP	5	REM	WT	1st line	IV	FOLFOX +PAN
P30	male	74	rectum	HEP	5	SD	MUT#	1st line	IV	FOLFOX +BEV
P31	male	75	rectum	PUL	5	SD	MUT	1st line	IV	FOLFOX
										FOLFIRI+BEV
										CAP+BEV
P32	male	69	rectum	HEP	7	SD	WT	1st line	IV	FOLFIRI +BEV
P33	male	78	left colon	HEP	5	SD	MUT	1st line	IV	FOLFIRI +BEV
P35	female	59	rectum	HEP	5	SD	WT	1st line	IV	FOLFIRI +BEV
										FOLFOX +CET
P36	male	67	right colon	HEP	8	SD	MUT	1st line	IV	FOLFIRI +BEV
										XELIRI+BEV
P37	male	68	rectum	HEP	16	PD	MUT*	1st line	IV	FOLFOX +BEV
										FOLFIRI+BEV
P38	male	70	trans-verse	PUL HEP	5	PD	MUT	1st line	IV	FOLFOX +BEV
			colon							FOLFIRI +BEV
P39	male	60	rectum	HEP	7	PD	N/A	1st line	IV	FOLFIRI +BEV
P40	female	54	left colon	PUL	6	PD	MUT*	1st line	IV	FOLFOX +BEV
										FOLFIRI +BEV
P41	male	72	left colon	PUL HEP	9	PD	MUT	1st line	IV	FOLFOX +CET
										FOLFIRI +CET
										FOLFIRI +BEV
P43	female	42	right colon	HEP	5	PD	WT	1st line	IV	FOLFOX +BEV
										FOLFIRI +CET
P46	female	42	left colon	HEP	11	PD	WT	1st line	IV	FOLFOX +PAN
										FOLFIRI +BEV
P47	female	69	rectum	PUL	5	PD	MUT	1st line	IV	FOLFOX
P48	male	49	right colon	PER RPER	6	PD	MUT	1st line	IV	FOLFOX +BEV
										XELIRI +BEV
P50	female	58	rectum	HEP	5	PD	MUT	1st line	IV	FOLFOX +BEV
P52	male	64	right colon	HEP PER	5	PD	N/A	1st line	IV	FOLFOX +BEV
P53	male	69	left colon	HEP	6	PD	MUT	1st line	IV	FOLFOX
										XELIRI +BEV
P54	female	52	left colon	PER	6	PD	MUT	1st line	IV	FOLFOX +BEV
										XELIRI+BEV
