# Supplementary material for: A Liquid Biopsy-Based Approach for Monitoring Treatment Response in Post-Operative Colorectal Cancer Patients
Source: Int J Mol Sci. 2022 Mar 29;23(7):3774. doi: 10.3390/ijms23073774 (PMC8998310; doi:10.3390/ijms23073774)
Supplement: Supplementary file 1 [file ijms-23-03774-s001.zip › Supplementary Table S2 IJMS.xlsx]

## Sheet: Munka1
Supplementary Table S2. Multivariable analysis
	Logistic regression			ROC curve analyses
Variable	OR	95% CI	p-value	AUC	cut-off	sensitivity	specificity
Percentage change of cfDNA	0.996	0.991-0.999	0.04	0.887	35.292	88.2%	85.2%
Percentage change of homocysteine	0.952	0.899-0.987	0.03	0.815	- 0.6	82.4%	77.8%
Percentage change of SFRP2 MeAF	0.995	0.984-1.001	0.21	0.776	197.111	52.9%	1
Percentage change SCD2 MeAF	0.991	0.982-0.998	0.02	0.808	- 38.197	88.2%	0.63
